# Supplementary material for: The two-dimensional thio­phosphate CsCrP2S7
Source: Acta Crystallogr Sect E Struct Rep Online. 2010 Aug 11;66(Pt 9):i65. doi: 10.1107/S1600536810030655 (PMC3008118; doi:10.1107/S1600536810030655)
Supplement: Supplementary file 1 [file e-66-00i65-sup1.cif]

##############################################################################
###                                                                        ###
###        Electronic paper (Acta Crystallographica Section E)             ###
###                                                                        ###
##############################################################################
#                                                                            #
# This CIF contains the data in a paper accepted for publication in Acta     #
# Crystallographica Section E. It conforms to the requirements of Notes      #
# for Authors for Section E, and has been peer reviewed under the auspices   #
# of the IUCr Commission on Journals.                                        #
#                                                                            #
# Full details of the Crystallographic Information File format               #
# are given in the paper "The Crystallographic Information File (CIF):       #
# a New Standard Archive File for Crystallography" by S. R. Hall, F. H.      #
# Allen and I. D. Brown [Acta Cryst. (1991), A47, 655-685].                  #
#                                                                            #
# The current version of the core CIF dictionary is obtainable from          #
# ftp://ftp.iucr.org/pub/cif_core.dic. The current version number is 2.4.    #
#                                                                            #
# Software is freely available for graphical display of the structure(s) in  #
# this CIF.  For information consult the CIF home page http://www.iucr.org/  #
# cif/home.html                                                              #
#                                                                            #
# This file may be used for bona fide research purposes within the           #
# scientific community so long as proper attribution is given to the journal # 
# article from which it was obtained.                                        #
#                                                                            #
##############################################################################
                                             
data_global
_audit_creation_method     'WinGX routine CIF_UPDATE'
_audit_conform_dict_name     cif_core.dic
_audit_conform_dict_version     2.3
_journal_date_recd_electronic     2010-07-24
_journal_date_accepted     2010-08-01
_journal_name_full     'Acta Crystallographica, Section E'
_journal_year     2010
_journal_volume     66
_journal_issue      9
_journal_page_first     i65
_journal_page_last     i65
_journal_paper_category     QI
_journal_coeditor_code     WM2382
_publ_contact_author_name     'Hoseop Yun'
_publ_contact_author_address
;
Division of Energy Systems Research and Department of Chemistry
Ajou University
Suwon 443-749
Republic of Korea
;
_publ_contact_author_email     'hsyun@ajou.ac.kr'
_publ_contact_author_fax     '82-31-219-1615'
_publ_contact_author_phone     '82-31-219-2605'
_publ_section_title
;
The two-dimensional thiophosphate, CsCrP~2~S~7~
;
loop_
    _publ_author_name
    _publ_author_address
    'Kim, Kyounghee'
;
Division of Energy Systems Research and Department of Chemistry
Ajou University
Suwon 443-749
Republic of Korea
;
    'Na, Jooran'
;
Division of Energy Systems Research and Department of Chemistry
Ajou University
Suwon 443-749
Republic of Korea
;
    'Yun, Hoseop'
;
Division of Energy Systems Research and Department of Chemistry
Ajou University
Suwon 443-749
Republic of Korea
;
data_I
_audit_creation_method     'WinGX routine CIF_UPDATE'
_chemical_name_systematic
;
caesium chromium(III) heptathiodiphosphate(V)
;
_chemical_formula_sum     'Cr Cs P2 S7'
_chemical_formula_iupac     'Cr Cs P2 S7'
_chemical_formula_weight     471.34
_symmetry_cell_setting     monoclinic
_symmetry_space_group_name_H-M     'C 2'
_symmetry_space_group_name_Hall     'C 2y'
loop_
    _symmetry_equiv_pos_as_xyz
    'x, y, z'
    '-x, y, -z'
    'x+1/2, y+1/2, z'
    '-x+1/2, y+1/2, -z'
_cell_length_a     8.5867(7)
_cell_length_b     9.5461(7)
_cell_length_c     6.7504(6)
_cell_angle_alpha     90
_cell_angle_beta     97.572(3)
_cell_angle_gamma     90
_cell_volume     548.50(8)
_cell_formula_units_Z     2
_cell_measurement_reflns_used     10764
_cell_measurement_theta_min     3.04
_cell_measurement_theta_max     27.51
_cell_measurement_temperature     290.0(10)
_exptl_crystal_description     'needle'
_exptl_crystal_colour     'dark brown'
_exptl_crystal_size_max     0.14
_exptl_crystal_size_mid     0.02
_exptl_crystal_size_min     0.02
_exptl_crystal_density_diffrn     2.854
_exptl_crystal_density_method     'not measured'
_exptl_crystal_F_000     442
_exptl_absorpt_coefficient_mu     5.872
_exptl_absorpt_correction_type     multi-scan
_exptl_absorpt_process_details     '(ABSCOR; Higashi, 1995)'
_exptl_absorpt_correction_T_min     0.6078
_exptl_absorpt_correction_T_max     1.000
_diffrn_ambient_temperature     290.0(10)
_diffrn_radiation_type     MoK\a
_diffrn_radiation_wavelength     0.71073
_diffrn_radiation_monochromator     graphite
_diffrn_measurement_device_type     'Rigaku R-AXIS RAPID'
_diffrn_measurement_method     \w
_diffrn_reflns_number     2714
_diffrn_reflns_av_R_equivalents     0.039
_diffrn_reflns_theta_min     3.04
_diffrn_reflns_theta_max     27.45
_diffrn_reflns_theta_full     27.45
_diffrn_measured_fraction_theta_max     1
_diffrn_measured_fraction_theta_full     1
_diffrn_reflns_limit_h_min     -10
_diffrn_reflns_limit_h_max     11
_diffrn_reflns_limit_k_min     -12
_diffrn_reflns_limit_k_max     12
_diffrn_reflns_limit_l_min     -8
_diffrn_reflns_limit_l_max     8
_diffrn_standards_number     0
_diffrn_standards_interval_count     0
_diffrn_standards_interval_time     0
_diffrn_standards_decay_%     0
_reflns_number_total     1268
_reflns_number_gt     1052
_reflns_threshold_expression     I>2\s(I)
_refine_ls_structure_factor_coef     Fsqd
_refine_ls_matrix_type     full
_refine_ls_R_factor_gt     0.0288
_refine_ls_wR_factor_ref     0.0732
_refine_ls_goodness_of_fit_ref     1.178
_refine_ls_restrained_S_all     1.178
_refine_ls_number_reflns     1268
_refine_ls_number_parameters     52
_refine_ls_number_restraints     1
_refine_ls_weighting_scheme     calc
_refine_ls_weighting_details
         'calc w=1/[\s^2^(Fo^2^)+(0.0208P)^2^+0.2322P] where P=(Fo^2^+2Fc^2^)/3'
_refine_ls_shift/su_max     0
_refine_diff_density_max     1.011
_refine_diff_density_min     -1.086
_refine_ls_extinction_method     none
_refine_ls_abs_structure_details     'Flack (1983), 593 Friedel pairs'
_refine_ls_abs_structure_Flack     -0.01(3)
loop_
    _atom_type_symbol
    _atom_type_description
    _atom_type_scat_dispersion_real
    _atom_type_scat_dispersion_imag
    _atom_type_scat_source
    Cs Cs -0.368 2.119 'International Tables Vol C Tables 4.2.6.8 and 6.1.1.4'
    Cr Cr 0.321 0.624 'International Tables Vol C Tables 4.2.6.8 and 6.1.1.4'
    P P 0.102 0.094 'International Tables Vol C Tables 4.2.6.8 and 6.1.1.4'
    S S 0.125 0.123 'International Tables Vol C Tables 4.2.6.8 and 6.1.1.4'
_computing_data_collection     'RAPID-AUTO (Rigaku, 2006)'
_computing_cell_refinement     'RAPID-AUTO (Rigaku, 2006)'
_computing_data_reduction     'RAPID-AUTO (Rigaku, 2006)'
_computing_structure_solution     'SHELXS97 (Sheldrick, 2008)'
_computing_structure_refinement     'SHELXL97 (Sheldrick, 2008)'
_computing_molecular_graphics
                             'locally modified version of ORTEP (Johnson, 1965)'
_computing_publication_material     'WinGX (Farrugia, 1999)'
loop_
    _atom_site_type_symbol
    _atom_site_label
    _atom_site_fract_x
    _atom_site_fract_y
    _atom_site_fract_z
    _atom_site_U_iso_or_equiv
    _atom_site_adp_type
    _atom_site_calc_flag
    _atom_site_refinement_flags
    _atom_site_occupancy
    _atom_site_disorder_assembly
    _atom_site_disorder_group
    Cs Cs 0.5 0.39716(9) 0 0.0432(2) Uani d S 1 . .
    Cr Cr 0 0.48837(14) 0.5 0.0198(4) Uani d S 1 . .
    P P 0.3006(2) 0.63947(16) 0.4247(3) 0.0188(4) Uani d . 1 . .
    S S1 0.15938(19) 0.51649(17) 0.2337(3) 0.0235(4) Uani d . 1 . .
    S S2 0.1839(2) 0.65997(17) 0.6648(3) 0.0272(5) Uani d . 1 . .
    S S3 0.3619(2) 0.81248(18) 0.2834(3) 0.0283(5) Uani d . 1 . .
    S S4 0.5 0.5073(3) 0.5 0.0218(5) Uani d S 1 . .
loop_
    _atom_site_aniso_label
    _atom_site_aniso_U_11
    _atom_site_aniso_U_22
    _atom_site_aniso_U_33
    _atom_site_aniso_U_12
    _atom_site_aniso_U_13
    _atom_site_aniso_U_23
    Cs 0.0254(4) 0.0753(6) 0.0289(4) 0 0.0042(3) 0
    Cr 0.0113(8) 0.0170(7) 0.0317(10) 0 0.0048(7) 0
    P 0.0110(9) 0.0179(8) 0.0274(11) -0.0028(6) 0.0022(8) -0.0004(8)
    S1 0.0149(8) 0.0271(9) 0.0291(10) -0.0051(7) 0.0053(8) -0.0056(8)
    S2 0.0235(11) 0.0249(9) 0.0355(12) -0.0039(7) 0.0127(9) -0.0090(9)
    S3 0.0258(10) 0.0247(9) 0.0319(11) -0.0102(8) -0.0056(9) 0.0070(9)
    S4 0.0119(11) 0.0249(13) 0.0288(15) 0 0.0039(10) 0
_geom_special_details
;
All e.s.d.'s (except the e.s.d. in the dihedral angle between two l.s.
planes)
are estimated using the full covariance matrix. The cell e.s.d.'s are
taken
into account individually in the estimation of e.s.d.'s in distances,
angles
and torsion angles; correlations between e.s.d.'s in cell parameters are
only
used when they are defined by crystal symmetry. An approximate (isotropic)
treatment of cell e.s.d.'s is used for estimating e.s.d.'s involving l.s.
planes.
;
loop_
    _geom_bond_atom_site_label_1
    _geom_bond_atom_site_label_2
    _geom_bond_site_symmetry_2
    _geom_bond_distance
    _geom_bond_publ_flag
    Cr S1 2_556 2.414(2) ?
    Cr S1 . 2.414(2) yes
    Cr S2 . 2.440(2) yes
    Cr S2 2_556 2.440(2) ?
    Cr S3 3_445 2.430(2) yes
    Cr S3 4_546 2.430(2) ?
    P S1 . 2.025(3) yes
    P S2 . 2.024(3) yes
    P S3 . 2.012(2) yes
    P S4 . 2.134(2) yes
    S3 Cr 3 2.430(2) ?
    S4 P 2_656 2.134(2) ?
loop_
    _geom_angle_atom_site_label_1
    _geom_angle_atom_site_label_2
    _geom_angle_atom_site_label_3
    _geom_angle_site_symmetry_1
    _geom_angle_site_symmetry_3
    _geom_angle
    _geom_angle_publ_flag
    S1 Cr S1 2_556 . 167.23(10) ?
    S1 Cr S3 2_556 3_445 104.20(7) ?
    S1 Cr S3 . 3_445 84.74(7) ?
    S1 Cr S3 2_556 4_546 84.74(7) ?
    S1 Cr S3 . 4_546 104.20(7) ?
    S3 Cr S3 3_445 4_546 92.60(9) ?
    S1 Cr S2 2_556 . 88.98(7) ?
    S1 Cr S2 . . 82.44(6) ?
    S3 Cr S2 3_445 . 166.77(6) ?
    S3 Cr S2 4_546 . 87.38(7) ?
    S1 Cr S2 2_556 2_556 82.44(6) ?
    S1 Cr S2 . 2_556 88.98(7) ?
    S3 Cr S2 3_445 2_556 87.38(7) ?
    S3 Cr S2 4_546 2_556 166.77(6) ?
    S2 Cr S2 . 2_556 95.64(10) ?
    S3 P S2 . . 119.23(11) ?
    S3 P S1 . . 110.24(12) ?
    S2 P S1 . . 104.37(10) ?
    S3 P S4 . . 110.27(11) ?
    S2 P S4 . . 109.45(11) ?
    S1 P S4 . . 101.73(10) ?
    P S1 Cr . . 86.60(9) ?
    P S2 Cr . . 85.93(9) ?
    P S3 Cr . 3 114.79(11) ?
    P S4 P 2_656 . 107.50(14) y
