# Supplementary material for: The two-dimensional thio­phosphate CsCrP2S7
Source: Acta Crystallogr Sect E Struct Rep Online. 2010 Aug 11;66(Pt 9):i65. doi: 10.1107/S1600536810030655 (PMC3008118; doi:10.1107/S1600536810030655)
Supplement: Supplementary file 2 [file e-66-00i65-Isup2.hkl]

#
# h,k,l, Fc-squared, Fo-squared, sigma(Fo-squared) and status flag
#
data_I
_shelx_title '  Q-43 KKH (P-04 AGAIN)'
_shelx_refln_list_code          4
_shelx_F_calc_maximum      238.18
_exptl_crystal_F_000       441.96
_reflns_d_resolution_high  0.7708
 
loop_
 _symmetry_equiv_pos_as_xyz
 'x, y, z'
 '-x, y, -z'
 'x+1/2, y+1/2, z'
 '-x+1/2, y+1/2, -z'
 
_cell_length_a     8.5867
_cell_length_b     9.5461
_cell_length_c     6.7504
_cell_angle_alpha  90.000
_cell_angle_beta   97.572
_cell_angle_gamma  90.000
 
_shelx_F_squared_multiplier     1.000
 
loop_
 _refln_index_h
 _refln_index_k
 _refln_index_l
 _refln_F_squared_calc
 _refln_F_squared_meas
 _refln_F_squared_sigma
 _refln_observed_status
   0 -12   0     1153.67     1258.64    236.78 o
   2 -12   0       36.02       43.92     83.89 o
   1 -11   0      247.87      238.15     48.04 o
   3 -11   0      950.43      824.60     92.57 o
   5 -11   0      152.70      181.31    101.69 o
   0 -10   0      712.61      636.09    104.69 o
   2 -10   0     2166.63     2374.91    150.98 o
   4 -10   0      482.33      494.64     89.83 o
   6 -10   0      404.51      318.07    235.39 o
   1  -9   0      294.70      313.50     30.90 o
   3  -9   0     1316.58     1338.68     87.61 o
   5  -9   0     1295.29     1400.07    119.15 o
   7  -9   0      242.66       -3.41     99.83 o
   0  -8   0     6132.20     6349.07    223.08 o
   2  -8   0      804.96      905.98     70.70 o
   4  -8   0     2246.48     2728.14    160.83 o
   6  -8   0     1995.12     2349.69    173.83 o
   8  -8   0      128.63        0.63     67.38 o
   1  -7   0     2003.70     1969.10     72.30 o
   3  -7   0     3164.32     3103.44    130.63 o
   5  -7   0      265.88      196.58     70.72 o
   7  -7   0     1626.66     1781.13    138.12 o
   9  -7   0     1363.26     1387.65    170.16 o
   0  -6   0     9600.95     9754.68    313.85 o
   2  -6   0     2966.28     2902.63     70.96 o
   4  -6   0      606.43      655.13     80.08 o
   6  -6   0     2647.23     2833.38    179.44 o
   8  -6   0      400.66      367.94     83.81 o
   1  -5   0    11357.30    11211.35    156.36 o
   3  -5   0     1826.73     1709.45     74.90 o
   5  -5   0     3278.71     3379.64    276.94 o
   7  -5   0     3282.75     3480.01    148.35 o
   9  -5   0      136.89      141.42     67.55 o
   0  -4   0     1683.37     1568.20     69.87 o
   2  -4   0     1010.75     1079.44     59.32 o
   4  -4   0     5536.25     5631.80    156.12 o
   6  -4   0      404.99      557.67     84.49 o
   8  -4   0      886.41      995.73    138.00 o
  10  -4   0     2021.08     1985.41    308.28 o
   1  -3   0     6808.83     6877.51    100.99 o
   3  -3   0     3300.82     3058.81    113.99 o
   5  -3   0     3029.47     2846.15    122.82 o
   7  -3   0     2533.30     2455.22    156.00 o
   9  -3   0      371.88      378.56     95.64 o
   0  -2   0     6108.16     6276.02    125.70 o
   2  -2   0    29874.61    30279.73    521.98 o
   4  -2   0     6154.83     6316.89    235.85 o
   6  -2   0     4114.79     4080.95    345.88 o
   8  -2   0     7811.26     7426.03    349.13 o
  10  -2   0      194.17      184.18    103.76 o
   1  -1   0     1308.78     1314.35     68.71 o
   3  -1   0    16530.49    16779.26    438.74 o
   5  -1   0     3397.33     3433.29    181.99 o
   7  -1   0      504.21      497.70    134.17 o
   9  -1   0     2089.63     2129.62    220.99 o
  11  -1   0      854.66     1062.25    247.46 o
   2   0   0     3281.04     3160.76     93.88 o
   4   0   0     5481.06     5485.43    141.35 o
   6   0   0    27545.64    26894.82    775.80 o
   8   0   0     1747.48     1667.67    185.71 o
  10   0   0     2550.79     2290.25    246.53 o
   1   1   0     1222.91     1247.96     40.80 o
   3   1   0    16849.49    17239.85    307.60 o
   5   1   0     3414.38     3225.66    140.43 o
   7   1   0      376.10      373.27    121.64 o
   9   1   0     2280.58     2172.33    218.21 o
  11   1   0      851.22     1000.04    219.60 o
   0   2   0     6977.09     6922.03    115.14 o
   2   2   0    29992.62    30152.13    402.62 o
   4   2   0     6643.93     6608.48    180.14 o
   6   2   0     4542.23     4421.56    186.70 o
   8   2   0     7684.44     7993.37    345.88 o
  10   2   0      306.84      344.95    132.78 o
   1   3   0     7044.70     7239.42    109.99 o
   3   3   0     3223.68     2984.94     68.02 o
   5   3   0     2794.76     2653.63     89.42 o
   7   3   0     2796.14     2623.54     87.43 o
   9   3   0      383.82      396.06     49.67 o
   0   4   0     1664.30     1549.91     98.89 o
   2   4   0     1290.10     1402.65     45.18 o
   4   4   0     5699.81     5669.53    101.58 o
   6   4   0      481.30      545.59     47.08 o
   8   4   0      957.35      927.36     69.28 o
  10   4   0     1996.99     2146.73    162.76 o
   1   5   0    11505.20    11206.11    159.48 o
   3   5   0     1389.22     1325.69     58.24 o
   5   5   0     3313.59     3270.57     82.05 o
   7   5   0     3297.77     3205.92     93.07 o
   9   5   0      107.62       74.32     52.85 o
   0   6   0     9279.25     9156.02    203.42 o
   2   6   0     2990.91     3023.54     84.28 o
   4   6   0      628.30      583.06     47.24 o
   6   6   0     2497.03     2612.50     83.20 o
   8   6   0      403.75      376.19     49.06 o
   1   7   0     1956.72     1908.33     63.93 o
   3   7   0     3018.20     3052.08    107.54 o
   5   7   0      296.19      286.49     37.14 o
   7   7   0     1643.31     1481.87     67.97 o
   9   7   0     1207.14     1069.02    108.63 o
   0   8   0     6304.44     6217.11    156.36 o
   2   8   0      673.32      716.29     47.95 o
   4   8   0     2161.86     2387.84     65.88 o
   6   8   0     2054.06     2027.48     83.55 o
   8   8   0       91.89       50.27     45.58 o
   1   9   0      251.77      286.47     38.56 o
   3   9   0     1357.23     1242.39     59.55 o
   5   9   0     1275.84     1149.26     58.26 o
   7   9   0      222.81      128.23     46.02 o
   0  10   0      843.09      692.76    210.55 o
   2  10   0     2177.20     2068.14    171.19 o
   4  10   0      416.75      399.23    269.74 o
   6  10   0      468.82      532.06    102.14 o
   1  11   0      249.74      243.74    135.10 o
   3  11   0      937.85      774.41    124.42 o
   5  11   0      155.88      145.78     73.36 o
  -2 -12   1      386.37      583.69    209.44 o
   0 -12   1      393.31      430.25    176.19 o
   2 -12   1     1310.95     1357.46    297.13 o
  -5 -11   1       90.66       25.53     51.18 o
  -3 -11   1      239.43      132.64    191.05 o
  -1 -11   1     2420.07     2558.69    318.53 o
   1 -11   1        3.94        5.42     30.89 o
   3 -11   1      148.67      224.38     80.64 o
  -6 -10   1      358.11      140.98    149.26 o
  -4 -10   1      475.87      524.80     65.40 o
  -2 -10   1      311.22      246.68     33.23 o
   0 -10   1      114.07       54.48     43.68 o
   2 -10   1      746.14      781.07     97.97 o
   4 -10   1      380.10      291.98     88.36 o
   6 -10   1      319.07      214.11    223.31 o
  -7  -9   1      112.15       -8.53     81.18 o
  -5  -9   1     1356.70     1789.95    116.57 o
  -3  -9   1      974.62      904.89     84.76 o
  -1  -9   1      401.74      422.05     31.09 o
   1  -9   1     1691.06     1972.34    125.56 o
   3  -9   1      638.52      752.89    114.14 o
   5  -9   1      509.93      616.12     99.63 o
   7  -9   1      844.64      618.57    418.08 o
  -8  -8   1     1963.18     2277.48    144.24 o
  -6  -8   1     1024.20     1022.16    125.05 o
  -4  -8   1     1852.22     1904.87     85.41 o
  -2  -8   1     2102.30     2113.22     78.30 o
   0  -8   1      475.00      430.78     58.16 o
   2  -8   1     3223.98     3113.70    129.11 o
   4  -8   1      150.95      106.73     85.97 o
   6  -8   1      770.98      953.73    218.67 o
   8  -8   1      522.64       -3.11     55.51 o
  -9  -7   1      486.63      404.17    282.74 o
  -7  -7   1      153.61      205.03     66.48 o
  -5  -7   1     1843.35     1993.82    107.20 o
  -3  -7   1      137.25      158.00     36.20 o
  -1  -7   1      454.31      447.07     31.21 o
   1  -7   1     1216.25     1296.73     90.57 o
   3  -7   1     1022.44     1105.80    100.67 o
   5  -7   1      640.17      609.49    121.37 o
   7  -7   1      140.08      130.91     89.49 o
  -8  -6   1      536.63      414.03    284.83 o
  -6  -6   1     4824.92     5218.12    169.98 o
  -4  -6   1     1417.61     1414.21     69.99 o
  -2  -6   1     7125.98     6959.38    116.62 o
   0  -6   1    13473.76    13162.33    234.21 o
   2  -6   1     1417.44     1387.93    101.74 o
   4  -6   1     7971.85     8242.46    239.53 o
   6  -6   1     3496.04     3746.90    263.94 o
   8  -6   1      720.87      695.34    179.24 o
  -9  -5   1      264.22      295.71     66.97 o
  -7  -5   1     2212.37     2212.54    138.17 o
  -5  -5   1      866.69      848.03     80.44 o
  -3  -5   1     2064.12     2143.74     60.05 o
  -1  -5   1      863.05      884.43     35.10 o
   1  -5   1     1840.74     1857.44     92.05 o
   3  -5   1     3432.36     3539.57    187.10 o
   5  -5   1      321.85      320.01     98.34 o
   7  -5   1      218.64      239.78     79.31 o
   9  -5   1      318.11      290.84     88.09 o
 -10  -4   1     1761.82     2046.51    260.46 o
  -8  -4   1     3734.86     3732.54    135.96 o
  -6  -4   1     1846.35     1760.46     94.79 o
  -4  -4   1    18885.83    18886.66    405.11 o
  -2  -4   1     8162.29     8390.43    119.73 o
   0  -4   1     3543.58     3353.82     46.36 o
   2  -4   1    34065.75    32912.75    602.08 o
   4  -4   1      782.90      818.98    116.53 o
   6  -4   1     4957.64     4837.72    280.42 o
   8  -4   1     7091.45     6389.06    472.40 o
  10  -4   1      354.26      379.70    122.24 o
  -9  -3   1      861.22      805.43     69.74 o
  -7  -3   1     4623.59     4406.11    133.21 o
  -5  -3   1     8673.63     8730.88    194.26 o
  -3  -3   1     3455.68     3393.34     71.35 o
  -1  -3   1    19425.61    19598.06    229.30 o
   1  -3   1    10293.75    10790.61    389.99 o
   3  -3   1     4503.64     4583.76    195.46 o
   5  -3   1     7671.52     7208.75    413.20 o
   7  -3   1      577.75      594.73    150.89 o
   9  -3   1     1526.07     1918.37    364.45 o
 -10  -2   1     1422.71     1345.46    336.60 o
  -8  -2   1      108.96      100.79     59.01 o
  -6  -2   1    11546.63    11374.27    253.37 o
  -4  -2   1     9811.37     9586.80    181.27 o
  -2  -2   1     1924.68     2084.93     49.66 o
   0  -2   1    19439.91    18787.92    326.47 o
   2  -2   1    20158.21    19943.60    395.10 o
   4  -2   1     9528.18     9229.42    202.96 o
   6  -2   1      315.80      282.74    195.46 o
   8  -2   1     3110.12     3320.01    252.56 o
  10  -2   1     2801.03     3022.88    309.67 o
 -11  -1   1     1083.88     1155.11    234.92 o
  -9  -1   1     2955.66     2880.06    128.60 o
  -7  -1   1     1759.88     1767.47     71.34 o
  -5  -1   1     4932.78     4779.72    105.14 o
  -3  -1   1    12200.80    12093.19    195.01 o
  -1  -1   1    13895.36    14309.70    181.08 o
   1  -1   1    13791.41    14070.04    253.03 o
   3  -1   1     6955.55     6660.68    174.11 o
   5  -1   1     5528.89     5152.45    153.95 o
   7  -1   1     5053.81     4792.22    273.92 o
   9  -1   1      777.25      955.94    309.67 o
 -10   0   1      547.97      352.85    254.89 o
  -8   0   1     2275.04     2108.09     84.71 o
  -6   0   1      322.35      372.81    110.50 o
  -4   0   1     2328.03     2449.96    135.57 o
  -2   0   1      899.05     1118.43     97.03 o
   0   0   1     3405.42     3588.27     80.27 o
   2   0   1    14634.80    14812.43    269.15 o
   4   0   1      120.48      124.40     45.47 o
   6   0   1       41.95       43.98     51.37 o
   8   0   1      300.31      262.31    123.50 o
  10   0   1       41.65      144.39    145.32 o
 -11   1   1     1103.93     1165.28    167.46 o
  -9   1   1     2654.50     2733.93    176.55 o
  -7   1   1     1924.10     2253.11    188.49 o
  -5   1   1     4969.67     4964.00    212.64 o
  -3   1   1    12107.97    12238.06    186.71 o
  -1   1   1    13120.88    13227.41    228.98 o
   1   1   1    14026.11    14254.34    274.05 o
   3   1   1     7370.50     7228.54    178.17 o
   5   1   1     4986.82     4872.00    177.69 o
   7   1   1     5093.79     4803.32    178.86 o
   9   1   1      812.32      908.58    278.56 o
 -10   2   1     1335.72     1359.63    173.27 o
  -8   2   1      131.44      139.24     22.66 o
  -6   2   1    11348.52    11119.48    190.21 o
  -4   2   1     8955.65     8865.72    279.03 o
  -2   2   1     2292.00     2437.19     75.05 o
   0   2   1    19322.28    19031.80    329.11 o
   2   2   1    18647.79    18799.14    335.67 o
   4   2   1     9652.52    10006.73    398.81 o
   6   2   1      344.14      368.47     77.18 o
   8   2   1     2778.16     2685.67    151.72 o
  10   2   1     2810.22     3073.02    275.31 o
  -9   3   1      786.30      923.00    121.01 o
  -7   3   1     4205.94     4027.43    107.87 o
  -5   3   1     9316.75     9174.20    177.32 o
  -3   3   1     3214.64     3214.31     66.06 o
  -1   3   1    18362.33    18884.47    333.54 o
   1   3   1    11058.09    11725.30    126.58 o
   3   3   1     4672.42     4357.25    216.66 o
   5   3   1     7204.55     7181.96    192.42 o
   7   3   1      547.64      708.41     89.95 o
   9   3   1     1655.44     1551.98     85.09 o
 -10   4   1     1797.79     1819.67    163.20 o
  -8   4   1     3819.97     3662.57    249.63 o
  -6   4   1     1535.44     1463.48     66.64 o
  -4   4   1    18790.85    17934.15    293.22 o
  -2   4   1     8322.06     8398.83    117.17 o
   0   4   1     3359.70     3017.52     94.18 o
   2   4   1    33789.88    33534.04    390.69 o
   4   4   1      614.37      574.88     54.48 o
   6   4   1     5089.56     5121.21    132.13 o
   8   4   1     7068.87     6533.75    301.82 o
  10   4   1      238.30      295.58    119.47 o
  -9   5   1      241.55      176.19     88.85 o
  -7   5   1     2312.79     2258.18     79.92 o
  -5   5   1      776.85      733.64     55.10 o
  -3   5   1     2138.80     2123.38     68.14 o
  -1   5   1      976.23     1011.94     38.10 o
   1   5   1     1783.94     1702.19     80.61 o
   3   5   1     3510.07     3473.28     80.65 o
   5   5   1      342.16      363.83     42.22 o
   7   5   1      232.09      259.63     54.09 o
   9   5   1      305.73      328.39     69.61 o
  -8   6   1      526.77      573.28     53.27 o
  -6   6   1     4964.34     4926.59    231.18 o
  -4   6   1     1631.20     1612.22     79.84 o
  -2   6   1     7062.11     6976.70    115.28 o
   0   6   1    13531.18    12449.97    180.18 o
   2   6   1     1815.33     1760.01     55.97 o
   4   6   1     7945.03     8228.94    137.48 o
   6   6   1     3487.71     3391.31     88.33 o
   8   6   1      863.35      833.59     61.17 o
  -9   7   1      486.71      340.89     88.07 o
  -7   7   1      134.80      102.61     38.29 o
  -5   7   1     1907.14     1946.06     73.82 o
  -3   7   1      101.74      106.26     32.68 o
  -1   7   1      547.56      479.75     69.45 o
   1   7   1     1197.55     1218.19     85.75 o
   3   7   1      977.58      997.21     50.66 o
   5   7   1      721.29      779.12     45.03 o
   7   7   1      106.82       89.93     35.82 o
  -8   8   1     1865.56     1669.99    141.94 o
  -6   8   1     1181.15     1033.89     64.59 o
  -4   8   1     2017.71     1990.95     92.11 o
  -2   8   1     1960.51     1965.08     76.34 o
   0   8   1      603.76      415.02     45.64 o
   2   8   1     3389.76     3316.10    150.71 o
   4   8   1      203.12      137.60     27.23 o
   6   8   1      725.22      723.80     52.36 o
   8   8   1      592.19       17.64     72.43 o
  -7   9   1       88.73      110.09     58.90 o
  -5   9   1     1257.70     1421.15     71.58 o
  -3   9   1     1048.52     1022.52     72.82 o
  -1   9   1      343.93      309.48     26.65 o
   1   9   1     1655.20     1658.45    103.38 o
   3   9   1      623.14      704.20     85.63 o
   5   9   1      431.47      214.05    195.92 o
   7   9   1      912.78     1048.33    155.07 o
  -6  10   1      336.67      225.78     54.86 o
  -4  10   1      498.33      305.40    211.94 o
  -2  10   1      334.57      193.66     53.94 o
   0  10   1       99.90      151.51     63.23 o
   2  10   1      777.10      751.13    106.58 o
   4  10   1      360.72      180.65    141.84 o
   6  10   1      339.20        2.32    153.21 o
  -1  11   1     2382.18     2226.22    248.39 o
   1  11   1       15.93        6.41     20.92 o
   3  11   1      105.33      160.64     77.53 o
   0  12   1      375.61      454.06    184.32 o
   0 -12   2      132.85      109.80     70.72 o
  -3 -11   2       24.09        2.10     48.10 o
  -1 -11   2      187.49      176.60     64.72 o
   1 -11   2      610.52      623.77    134.36 o
   3 -11   2      100.65       48.27    106.76 o
  -6 -10   2      295.91      218.18    154.14 o
  -4 -10   2     2585.45     2841.45    181.74 o
  -2 -10   2      479.10      564.62     72.53 o
   0 -10   2      474.08      634.81     82.52 o
   2 -10   2     1713.79     1939.33    167.08 o
   4 -10   2      399.08      251.86    216.82 o
  -7  -9   2     1050.01      634.65    515.11 o
  -5  -9   2     1205.45     1303.19     80.18 o
  -3  -9   2      906.85     1059.94     68.42 o
  -1  -9   2     2526.24     2498.55    140.24 o
   1  -9   2     1499.29     1387.80    141.18 o
   3  -9   2      245.62      358.81    113.28 o
   5  -9   2      453.91      301.63    227.26 o
  -8  -8   2      361.81      285.66    227.96 o
  -6  -8   2     1605.04     1857.43    132.00 o
  -4  -8   2      303.90      374.04     41.42 o
  -2  -8   2     2095.24     2199.50     42.35 o
   0  -8   2     2397.06     2686.18    124.33 o
   2  -8   2      896.85     1240.55    110.28 o
   4  -8   2     2924.24     3253.44    210.85 o
   6  -8   2      398.82      241.67    215.42 o
  -9  -7   2      913.47      957.96    103.32 o
  -7  -7   2      362.41      384.43     74.10 o
  -5  -7   2     2985.63     3132.38     93.31 o
  -3  -7   2     3844.76     3723.66    132.48 o
  -1  -7   2      800.23      814.27     70.46 o
   1  -7   2     2544.20     2660.75    138.41 o
   3  -7   2     1754.42     1810.85    127.21 o
   5  -7   2     1623.93     1884.79    139.56 o
   7  -7   2     1092.60     1183.65    138.20 o
  -8  -6   2     1045.65     1193.49     95.83 o
  -6  -6   2      133.50      167.49     87.78 o
  -4  -6   2      769.03      811.12     54.41 o
  -2  -6   2     3209.98     3237.67     87.99 o
   0  -6   2     1370.87     1285.75     89.74 o
   2  -6   2     2248.65     2068.33    154.14 o
   4  -6   2     4342.36     4650.20    188.68 o
   6  -6   2     1196.01     1371.66    130.64 o
   8  -6   2      213.64       66.29     91.47 o
  -9  -5   2     1175.75     1281.97     90.11 o
  -7  -5   2     2019.92     2038.27    122.80 o
  -5  -5   2      959.14      955.22     76.41 o
  -3  -5   2     9029.20     8957.15    160.91 o
  -1  -5   2     3209.81     3308.54     75.69 o
   1  -5   2      892.26      959.41     93.32 o
   3  -5   2     7848.55     7860.13    329.63 o
   5  -5   2     3311.90     3612.50    261.85 o
   7  -5   2     1211.69     1382.14    206.14 o
   9  -5   2      995.20     1094.58    193.60 o
 -10  -4   2      234.00      228.42    155.07 o
  -8  -4   2      796.59      916.99     95.15 o
  -6  -4   2     5689.97     6057.02    162.16 o
  -4  -4   2     2218.40     2134.80     56.12 o
  -2  -4   2     1165.79     1216.98     42.52 o
   0  -4   2     7527.50     7841.09    349.60 o
   2  -4   2     1536.16     1704.34    147.17 o
   4  -4   2      828.86      933.19    148.57 o
   6  -4   2      139.74      147.64    130.00 o
   8  -4   2     1238.54     1498.21    352.38 o
  -9  -3   2     1536.24     1575.23     77.40 o
  -7  -3   2      326.55      399.78     45.18 o
  -5  -3   2     3766.71     3789.69    107.42 o
  -3  -3   2     7473.72     7597.60    139.30 o
  -1  -3   2     2681.82     2542.39     77.34 o
   1  -3   2     5335.26     4687.31    341.24 o
   3  -3   2     4572.71     4472.45    136.98 o
   5  -3   2     1504.61     1413.16    104.15 o
   7  -3   2      658.81      627.70    169.46 o
   9  -3   2     1213.43     1193.18    242.81 o
 -10  -2   2     2496.30     2654.32    195.56 o
  -8  -2   2     3984.33     4167.17    103.64 o
  -6  -2   2      862.30      913.52     50.14 o
  -4  -2   2    20117.04    20551.36    394.40 o
  -2  -2   2     6896.29     7170.08    154.72 o
   0  -2   2     7742.88     7965.32    150.73 o
   2  -2   2    21143.56    21327.23    372.71 o
   4  -2   2     2132.47     2107.57    141.96 o
   6  -2   2     7063.16     6699.54    275.29 o
   8  -2   2     2002.04     2106.87    245.14 o
  10  -2   2      939.06     1018.61    405.77 o
 -11  -1   2      708.18      635.90    241.16 o
  -9  -1   2      367.81      350.35    106.54 o
  -7  -1   2     5094.79     5080.02    111.85 o
  -5  -1   2     5893.23     6119.32    112.65 o
  -3  -1   2     3390.57     3081.13     83.66 o
  -1  -1   2    10013.43    10698.78    274.39 o
   1  -1   2    15179.65    15570.55    280.26 o
   3  -1   2     2226.81     2235.66    105.94 o
   5  -1   2     1519.92     1368.29    100.80 o
   7  -1   2     3559.05     3523.25    157.38 o
   9  -1   2      507.58      604.95    188.03 o
 -10   0   2     4485.54     4386.49    236.82 o
  -8   0   2     3665.69     3707.74    183.17 o
  -6   0   2     5610.97     5715.04    193.95 o
  -4   0   2    11770.08    11655.55    356.10 o
  -2   0   2    56731.87    54900.63    942.68 o
   0   0   2     4111.82     4138.48    131.06 o
   2   0   2     6927.21     6809.02    312.92 o
   4   0   2    48566.41    46350.78    849.74 o
   6   0   2      502.06      535.05    106.46 o
   8   0   2     2008.72     2041.14    217.27 o
  10   0   2     5634.02     6032.75    402.52 o
 -11   1   2      812.62      705.21    236.65 o
  -9   1   2      290.98      255.42    105.82 o
  -7   1   2     5042.40     5209.48    200.23 o
  -5   1   2     6395.59     6532.77    267.89 o
  -3   1   2     2884.09     2714.34     82.87 o
  -1   1   2    10328.57    10908.82    215.42 o
   1   1   2    15506.21    15568.71    278.34 o
   3   1   2     1887.36     1807.39    102.84 o
   5   1   2     1761.27     1685.08    106.26 o
   7   1   2     3594.53     3515.64    156.90 o
   9   1   2      495.28      563.27    116.36 o
 -10   2   2     2593.86     2699.75    233.09 o
  -8   2   2     4180.42     4107.91    224.26 o
  -6   2   2     1071.90     1278.14    149.03 o
  -4   2   2    20223.77    20685.25    365.33 o
  -2   2   2     7362.71     7385.72    171.65 o
   0   2   2     8210.35     8336.14    154.34 o
   2   2   2    21560.35    21122.34    458.00 o
   4   2   2     2440.33     2471.75    102.47 o
   6   2   2     6964.25     6891.57    245.90 o
   8   2   2     2237.26     2322.13    173.69 o
  10   2   2     1081.61     1239.82    153.46 o
  -9   3   2     1564.31     1701.87    176.18 o
  -7   3   2      419.25      448.89     91.18 o
  -5   3   2     3496.91     3235.05    204.28 o
  -3   3   2     8045.59     7920.86    168.40 o
  -1   3   2     2497.97     2302.26    106.55 o
   1   3   2     5034.65     4596.14     79.32 o
   3   3   2     4810.88     4826.06    132.74 o
   5   3   2     1565.97     1566.28    151.82 o
   7   3   2      728.97      797.07    118.63 o
   9   3   2     1101.28     1170.08    132.18 o
 -10   4   2      261.32      249.97    108.74 o
  -8   4   2      939.83     1108.51    121.51 o
  -6   4   2     5681.11     5735.62    286.46 o
  -4   4   2     2365.04     2314.24    117.04 o
  -2   4   2     1284.60     1273.17     74.76 o
   0   4   2     7666.11     7958.78    189.58 o
   2   4   2     1848.64     1969.31     59.63 o
   4   4   2      791.83      706.81     54.86 o
   6   4   2      210.49      280.93     64.79 o
   8   4   2     1321.49     1257.91     93.74 o
  -9   5   2     1222.06     1188.75    142.25 o
  -7   5   2     1691.98     1515.85    183.85 o
  -5   5   2     1117.92      825.94    130.00 o
  -3   5   2     8933.96     8637.12    219.06 o
  -1   5   2     3178.03     3197.76    167.39 o
   1   5   2      598.48      502.14     72.98 o
   3   5   2     7850.13     7982.90    118.81 o
   5   5   2     3477.18     3432.50    108.54 o
   7   5   2      947.02      911.10     83.43 o
   9   5   2     1044.50     1114.92     97.05 o
  -8   6   2      996.54      958.76    152.51 o
  -6   6   2      172.66      155.53    138.82 o
  -4   6   2      718.72      725.92     88.64 o
  -2   6   2     3001.22     2976.70    129.50 o
   0   6   2     1462.85     1372.29    109.00 o
   2   6   2     2190.03     2188.61    120.11 o
   4   6   2     4168.50     4465.79     83.23 o
   6   6   2     1242.72     1301.78     72.56 o
   8   6   2      196.58      166.84     51.62 o
  -9   7   2      950.09      889.08    118.18 o
  -7   7   2      423.77      386.27    121.18 o
  -5   7   2     2672.81     2527.50    203.35 o
  -3   7   2     3994.47     3722.17    227.49 o
  -1   7   2      675.91      713.32    107.97 o
   1   7   2     2423.63     2572.82    349.36 o
   3   7   2     1870.12     1643.81     88.90 o
   5   7   2     1427.03     1545.09     56.76 o
   7   7   2     1061.53     1048.91     73.30 o
  -8   8   2      347.61      364.63     98.96 o
  -6   8   2     1587.29     1386.78    166.21 o
  -4   8   2      257.94      276.37     73.74 o
  -2   8   2     2186.28     2157.77    146.60 o
   0   8   2     2271.19     2397.72    354.01 o
   2   8   2      805.43      978.27    101.07 o
   4   8   2     3039.96     3067.40     83.83 o
   6   8   2      325.37        3.76     71.24 o
  -7   9   2     1014.24      902.12    110.19 o
  -5   9   2     1240.16     1057.61    145.32 o
  -3   9   2      855.43      848.64    102.60 o
  -1   9   2     2503.80     2292.17    247.22 o
   1   9   2     1553.97     1361.56    123.71 o
   3   9   2      203.26      251.07    141.60 o
   5   9   2      430.37       -8.35     73.58 o
  -6  10   2      234.36      199.64    102.14 o
  -4  10   2     2698.80     2374.75    183.85 o
  -2  10   2      522.75      531.44     82.87 o
   0  10   2      408.67      548.21     84.50 o
   2  10   2     1737.74     1824.83    140.91 o
   4  10   2      482.23      321.28    114.68 o
  -3  11   2       21.54       27.39     51.53 o
  -1  11   2      188.14      159.91     85.85 o
   1  11   2      603.90      581.38    119.71 o
   3  11   2      101.18      159.25     87.75 o
   0  12   2      119.70      134.65     64.12 o
  -3 -11   3      725.03     1016.14    209.62 o
  -1 -11   3      205.78      202.41     90.07 o
   1 -11   3      519.63      766.60    117.46 o
  -4 -10   3      318.30       85.40     95.09 o
  -2 -10   3       96.94       68.47     70.34 o
   0 -10   3      131.83      203.32    121.41 o
   2 -10   3      282.50       82.47    114.91 o
   4 -10   3       85.06       42.48     80.60 o
  -7  -9   3      346.30      285.35    122.71 o
  -5  -9   3      331.06      357.40    103.43 o
  -3  -9   3       98.75       47.94     13.61 o
  -1  -9   3     2158.74     2420.81    161.90 o
   1  -9   3      219.76      329.07     90.37 o
   3  -9   3       32.71        6.95     80.59 o
   5  -9   3      925.81      776.28    524.86 o
  -8  -8   3      302.09      464.56     71.12 o
  -6  -8   3      553.00      555.49     65.30 o
  -4  -8   3     2356.82     2448.58     81.57 o
  -2  -8   3     1360.51     1289.70    196.39 o
   0  -8   3     1950.49     1804.38    126.55 o
   2  -8   3     1615.09     1673.70    164.60 o
   4  -8   3      479.08      267.33    209.39 o
   6  -8   3      965.34      551.97    428.06 o
  -7  -7   3      722.52      939.19     82.18 o
  -5  -7   3     1667.08     1712.41     57.06 o
  -3  -7   3     1232.73     1334.32     49.54 o
  -1  -7   3     2014.61     1973.08    143.04 o
   1  -7   3       94.05      116.71     76.77 o
   3  -7   3       62.22       49.83     70.90 o
   5  -7   3      477.77      364.04    308.04 o
   7  -7   3      281.40      138.37    129.07 o
  -8  -6   3     1839.90     2012.35    111.61 o
  -6  -6   3     3154.83     3659.58    111.10 o
  -4  -6   3     2151.66     2237.58     69.05 o
  -2  -6   3     6561.34     6607.64    171.55 o
   0  -6   3      838.76      861.16    118.98 o
   2  -6   3     4588.60     4692.86    281.35 o
   4  -6   3     6182.72     6896.76    370.95 o
   6  -6   3      287.70        0.00    140.67 o
   8  -6   3     1635.57     1960.16    302.24 o
  -9  -5   3     1261.09     1372.87    144.59 o
  -7  -5   3       32.20        7.20     23.44 o
  -5  -5   3     1202.14     1202.39     44.10 o
  -3  -5   3     3031.55     3215.19     78.87 o
  -1  -5   3     1804.83     1738.19     40.82 o
   1  -5   3     3538.43     3467.18    230.74 o
   3  -5   3      195.10      235.85    136.03 o
   5  -5   3      633.42      669.48    250.71 o
   7  -5   3     2259.92     2180.22    284.13 o
 -10  -4   3      688.13      662.45    137.53 o
  -8  -4   3     3982.56     4202.12    219.81 o
  -6  -4   3     3569.44     3620.99    106.16 o
  -4  -4   3     5801.52     6084.10    105.28 o
  -2  -4   3     5727.45     5570.96    133.27 o
   0  -4   3    12067.36    11078.28    503.97 o
   2  -4   3     4092.48     4300.38    125.73 o
   4  -4   3     3094.08     3092.18    111.53 o
   6  -4   3     7187.29     7991.52    413.20 o
   8  -4   3      162.64      172.24    162.03 o
  -9  -3   3      864.84      942.43    129.39 o
  -7  -3   3     1845.61     1972.67    127.52 o
  -5  -3   3     3192.71     3291.48    129.40 o
  -3  -3   3     6746.94     6513.18    218.55 o
  -1  -3   3    14292.18    14641.39    279.23 o
   1  -3   3     5012.99     4626.63    118.03 o
   3  -3   3     6155.84     5987.25    179.42 o
   5  -3   3     3839.94     4005.96    289.71 o
   7  -3   3     1209.94     1128.33    121.16 o
   9  -3   3     1199.03     1409.07    269.74 o
 -10  -2   3      227.35      254.36    110.99 o
  -8  -2   3     4074.89     4210.26    192.55 o
  -6  -2   3     2206.93     2177.12    127.10 o
  -4  -2   3      150.52      234.90     69.07 o
  -2  -2   3    17141.45    17460.54    354.50 o
   0  -2   3     7657.44     7485.28    184.23 o
   2  -2   3     1385.79     1398.14    143.92 o
   4  -2   3     5557.86     5262.57    225.87 o
   6  -2   3     3556.92     3658.80    306.42 o
   8  -2   3     1579.26     1704.41    193.37 o
  -9  -1   3     1806.01     1968.16    195.78 o
  -7  -1   3     3195.32     3422.60    238.40 o
  -5  -1   3     7779.63     7956.70    316.17 o
  -3  -1   3     8129.75     8299.87    201.79 o
  -1  -1   3     6348.16     6735.95    162.41 o
   1  -1   3     5668.93     5627.99    142.97 o
   3  -1   3     6815.63     6506.59    243.74 o
   5  -1   3     3686.93     3695.51    153.68 o
   7  -1   3      857.87      975.16    168.30 o
   9  -1   3     1342.21     1288.55    162.84 o
 -10   0   3      581.65      737.36    145.92 o
  -8   0   3       10.37      -20.47     61.11 o
  -6   0   3        3.67       58.03    141.14 o
  -4   0   3     2667.07     2631.83    166.21 o
  -2   0   3      467.44      492.11     72.55 o
   0   0   3     4445.19     4871.04    134.27 o
   2   0   3      764.56      849.89     69.19 o
   4   0   3     1234.72     1211.16    116.46 o
   6   0   3     3283.63     3091.11    210.78 o
   8   0   3       11.05       20.30     73.94 o
  -9   1   3     2094.38     2159.19    200.16 o
  -7   1   3     3259.93     3620.71    172.83 o
  -5   1   3     7009.67     7458.07    327.78 o
  -3   1   3     8751.87     8827.72    148.90 o
  -1   1   3     6191.91     6684.55    161.22 o
   1   1   3     5576.24     5460.73    160.09 o
   3   1   3     6593.23     6366.89    173.18 o
   5   1   3     3639.99     3728.51    182.23 o
   7   1   3     1044.11     1019.10    114.04 o
   9   1   3     1136.29     1104.90    145.74 o
 -10   2   3      204.39      154.90    111.52 o
  -8   2   3     3830.16     3663.44    198.65 o
  -6   2   3     2083.85     2231.76    207.53 o
  -4   2   3      271.80      304.17     36.19 o
  -2   2   3    16591.78    16745.82    280.03 o
   0   2   3     6991.18     6606.09    154.64 o
   2   2   3     1668.25     1638.85     86.48 o
   4   2   3     5390.23     5205.35    187.38 o
   6   2   3     3158.00     3099.85    149.14 o
   8   2   3     1650.72     1639.03    165.88 o
  -9   3   3      741.63      746.03    139.33 o
  -7   3   3     2012.75     1983.37    210.78 o
  -5   3   3     3021.95     2994.57    179.21 o
  -3   3   3     6148.23     5955.55    160.13 o
  -1   3   3    15236.27    15422.74    238.68 o
   1   3   3     4573.44     4415.26    128.07 o
   3   3   3     5680.08     5583.81    170.33 o
   5   3   3     4213.69     4310.61    185.97 o
   7   3   3     1095.03     1101.05    113.33 o
   9   3   3     1116.37     1170.65    142.65 o
 -10   4   3      685.86      639.21    167.39 o
  -8   4   3     3810.91     3555.40    279.49 o
  -6   4   3     3659.72     3390.12    234.92 o
  -4   4   3     5907.00     5955.84    173.35 o
  -2   4   3     5338.55     5154.58    159.41 o
   0   4   3    11970.21    11352.65    277.34 o
   2   4   3     4168.30     4262.30    136.82 o
   4   4   3     3064.51     3199.71    148.47 o
   6   4   3     7096.59     7194.01    214.74 o
   8   4   3       95.08      138.91     78.50 o
  -9   5   3     1314.42     1280.06    180.00 o
  -7   5   3       25.51      -33.43     48.28 o
  -5   5   3     1135.57     1115.37    141.78 o
  -3   5   3     3241.54     3209.63    135.50 o
  -1   5   3     1631.68     1527.81    107.28 o
   1   5   3     3659.33     3654.94    154.11 o
   3   5   3      253.20      280.94     51.84 o
   5   5   3      563.48      572.36     59.31 o
   7   5   3     2320.51     2332.17    108.14 o
  -8   6   3     2053.77     1773.98    338.92 o
  -6   6   3     3090.67     2999.20    252.56 o
  -4   6   3     2136.00     2262.66    127.20 o
  -2   6   3     6860.91     6734.89    215.36 o
   0   6   3      910.29     1012.10    116.62 o
   2   6   3     4558.37     4698.22    213.71 o
   4   6   3     6264.96     6815.40    159.35 o
   6   6   3      422.20      232.63    130.81 o
   8   6   3     1620.28     1869.47    149.08 o
  -7   7   3      750.51      693.16    170.39 o
  -5   7   3     1734.43     1594.80    117.54 o
  -3   7   3     1142.97     1210.91    109.73 o
  -1   7   3     2104.85     2048.90    130.27 o
   1   7   3       80.66       48.12     62.86 o
   3   7   3       93.19       91.69     65.96 o
   5   7   3      500.24      545.48     48.43 o
   7   7   3      261.43      245.52    103.07 o
  -8   8   3      369.82      215.89    240.49 o
  -6   8   3      638.42      577.09    147.64 o
  -4   8   3     2233.13     2199.62    141.12 o
  -2   8   3     1553.07     1387.84    224.94 o
   0   8   3     2105.19     1959.39    141.60 o
   2   8   3     1485.61     1457.22    128.37 o
   4   8   3      584.22      621.91    103.37 o
   6   8   3     1026.95     1121.22    182.46 o
  -7   9   3      331.63        1.39    131.85 o
  -5   9   3      294.79      305.96    123.50 o
  -3   9   3      141.63      110.31     71.18 o
  -1   9   3     2019.85     2283.20    276.94 o
   1   9   3      252.70      215.76     84.74 o
   3   9   3       27.33       92.42     70.86 o
   5   9   3      899.21     1037.65    182.46 o
  -4  10   3      338.48      382.34     98.89 o
  -2  10   3       87.43       25.12     78.91 o
   0  10   3      141.60      171.08    102.19 o
   2  10   3      300.02      205.51     79.51 o
   4  10   3       86.01       18.57    139.75 o
  -3  11   3      655.56      760.94    138.45 o
  -1  11   3      258.01      197.01     79.92 o
   1  11   3      443.87      316.59    133.41 o
  -1 -11   4       79.32        4.18     67.32 o
  -4 -10   4      655.97      931.99    127.55 o
  -2 -10   4      280.41       -9.83     67.59 o
   0 -10   4     1745.14     1808.89    185.68 o
   2 -10   4      352.79      207.84    187.10 o
  -5  -9   4       34.24       22.49     53.84 o
  -3  -9   4     1418.70     1445.73    146.21 o
  -1  -9   4     1166.19     1085.15    173.41 o
   1  -9   4      968.47     1163.34    242.58 o
   3  -9   4     1557.00     1706.98    173.09 o
  -6  -8   4     1065.41     1220.30     62.51 o
  -4  -8   4      188.37      219.58     48.11 o
  -2  -8   4     1688.86     1801.21    201.73 o
   0  -8   4      756.90      816.01    112.11 o
   2  -8   4      428.41      343.93    297.83 o
   4  -8   4     1283.07     1533.42    172.18 o
   6  -8   4      469.92      271.31    259.06 o
  -7  -7   4     1146.64     1296.10    144.61 o
  -5  -7   4     1352.41     1403.11     75.79 o
  -3  -7   4      568.16      511.92     28.60 o
  -1  -7   4     1894.73     2011.90    125.57 o
   1  -7   4     2636.22     2702.33    162.02 o
   3  -7   4     1035.79     1221.96    200.10 o
   5  -7   4      524.23        0.00    195.46 o
  -8  -6   4       12.39       -9.75     55.34 o
  -6  -6   4      457.42      493.28     39.77 o
  -4  -6   4      880.46      950.06     49.82 o
  -2  -6   4      269.10      224.39     20.77 o
   0  -6   4      645.48      824.55    152.28 o
   2  -6   4      755.67      814.33    178.74 o
   4  -6   4      496.08       -0.46    181.53 o
   6  -6   4      861.46     1117.97    233.53 o
  -9  -5   4     2164.89     2455.32    170.29 o
  -7  -5   4     2404.44     2642.31    162.51 o
  -5  -5   4     2170.20     2501.86     91.23 o
  -3  -5   4     2925.14     2998.98     72.28 o
  -1  -5   4     2307.41     2299.16    104.83 o
   1  -5   4     5755.23     5490.45    389.29 o
   3  -5   4      675.09      658.04     80.09 o
   5  -5   4      221.09        0.46    139.75 o
   7  -5   4     1557.00     1819.48    275.78 o
  -8  -4   4      417.30      -13.51    105.03 o
  -6  -4   4      359.69      407.19     71.01 o
  -4  -4   4     1621.22     1745.87     65.67 o
  -2  -4   4     4307.06     4444.11    135.44 o
   0  -4   4     1089.85      993.25    131.85 o
   2  -4   4      611.54      622.75     54.80 o
   4  -4   4     2424.98     2387.58    211.24 o
   6  -4   4      641.79      595.35    117.32 o
   8  -4   4      154.68       27.86    172.24 o
  -9  -3   4      992.79      937.34    138.78 o
  -7  -3   4     2328.43     2465.04    142.40 o
  -5  -3   4     2263.99     2311.21     67.61 o
  -3  -3   4      640.24      668.61     78.88 o
  -1  -3   4     7260.28     7248.19    211.46 o
   1  -3   4     5108.18     4863.21    158.60 o
   3  -3   4      630.79      600.25     91.23 o
   5  -3   4     2098.97     2149.55    118.36 o
   7  -3   4      956.91     1059.28    114.71 o
 -10  -2   4      723.35      870.71    156.23 o
  -8  -2   4     1263.02     1515.64    138.40 o
  -6  -2   4     5505.41     5825.22    383.02 o
  -4  -2   4     4086.89     4366.12    181.54 o
  -2  -2   4     2705.72     2879.19    162.03 o
   0  -2   4    12480.53    12723.26    283.37 o
   2  -2   4     3108.81     3069.30    150.42 o
   4  -2   4     2076.71     1982.93    119.13 o
   6  -2   4     4689.29     4897.17    474.49 o
   8  -2   4      327.60       62.82    105.62 o
  -9  -1   4     2546.50     2689.08    188.57 o
  -7  -1   4     1024.28     1102.92    137.43 o
  -5  -1   4      691.42      542.10    167.14 o
  -3  -1   4     8869.17     8866.22    236.05 o
  -1  -1   4     4190.45     4254.31    140.94 o
   1  -1   4     2492.41     2368.31    121.82 o
   3  -1   4     4611.45     4658.73    259.53 o
   5  -1   4     2652.11     2727.14    140.66 o
   7  -1   4      720.80      663.79    113.61 o
   9  -1   4      799.54      987.49    146.48 o
 -10   0   4      739.05      764.92    153.13 o
  -8   0   4     2478.97     2499.43    174.11 o
  -6   0   4    12025.82    12038.11    597.98 o
  -4   0   4     4961.61     4750.04    165.44 o
  -2   0   4     4923.32     5316.51    166.55 o
   0   0   4    15220.97    15520.34    335.50 o
   2   0   4    15334.96    14665.58    328.28 o
   4   0   4     1416.65     1392.50    108.63 o
   6   0   4     2318.29     2568.93    223.84 o
   8   0   4     6599.46     7244.00    753.98 o
  -9   1   4     2477.57     2637.75    197.88 o
  -7   1   4     1222.33     1500.99    292.49 o
  -5   1   4      603.40      506.73     48.40 o
  -3   1   4     8782.79     8992.44    315.71 o
  -1   1   4     4629.77     4754.94    148.07 o
   1   1   4     2121.89     2042.64    103.76 o
   3   1   4     4888.18     4942.58    171.14 o
   5   1   4     2704.14     2701.61    143.93 o
   7   1   4      605.87      763.28    117.34 o
   9   1   4      908.79     1114.12    153.82 o
 -10   2   4      775.75     1027.67    162.28 o
  -8   2   4     1259.07     1297.64    222.85 o
  -6   2   4     5745.33     5430.13    301.31 o
  -4   2   4     4210.53     4237.89    132.09 o
  -2   2   4     3001.49     3194.41    124.56 o
   0   2   4    12745.34    12916.84    311.14 o
   2   2   4     3106.91     3287.00    131.10 o
   4   2   4     2270.88     2278.96    123.56 o
   6   2   4     4888.24     5331.61    260.92 o
   8   2   4      348.49      405.89    101.54 o
  -9   3   4     1212.68     1288.38    158.15 o
  -7   3   4     2184.36     2071.12    234.46 o
  -5   3   4     2349.57     2194.27     95.96 o
  -3   3   4      841.25      904.46     80.33 o
  -1   3   4     6775.97     6621.56    148.30 o
   1   3   4     5646.87     5817.68    159.40 o
   3   3   4      584.88      632.59     74.83 o
   5   3   4     1939.24     2026.86    245.60 o
   7   3   4     1078.58     1245.48    143.38 o
  -8   4   4      451.85      613.77    143.46 o
  -6   4   4      379.36      330.61     59.06 o
  -4   4   4     1771.43     1727.09    105.23 o
  -2   4   4     4376.70     4516.49    201.29 o
   0   4   4     1191.93     1193.48     73.54 o
   2   4   4      644.85      633.40     57.10 o
   4   4   4     2460.61     2721.82    164.27 o
   6   4   4      768.92      936.57    127.82 o
   8   4   4      132.32      133.48     82.53 o
  -9   5   4     1869.29     1815.77    396.95 o
  -7   5   4     2642.69     2700.21    257.67 o
  -5   5   4     2202.67     2359.62    192.91 o
  -3   5   4     2465.16     2416.33    141.11 o
  -1   5   4     2603.39     2757.17    176.01 o
   1   5   4     5598.12     5420.74    119.97 o
   3   5   4      657.83      664.10     51.93 o
   5   5   4      138.06      110.50     50.33 o
   7   5   4     1532.97     1744.62    225.17 o
  -8   6   4        9.66      -68.71    104.00 o
  -6   6   4      401.62      370.01     82.41 o
  -4   6   4      821.73      808.77    124.38 o
  -2   6   4      309.70      318.84     77.28 o
   0   6   4      564.92      524.88    118.25 o
   2   6   4      671.46      814.12    108.99 o
   4   6   4      545.27      624.22     48.28 o
   6   6   4      821.59      888.35    110.95 o
  -7   7   4      993.80      967.08    209.85 o
  -5   7   4     1381.42     1285.64    137.20 o
  -3   7   4      613.71      546.53     93.67 o
  -1   7   4     1664.32     1610.40    151.90 o
   1   7   4     2759.55     2755.25    423.65 o
   3   7   4      873.59      904.19    202.82 o
   5   7   4      518.21      496.61    107.97 o
  -4   8   4      184.21       37.34     98.65 o
  -2   8   4     1635.85     1699.75    248.85 o
   0   8   4      741.20      791.76    143.46 o
   2   8   4      489.07      410.83    123.74 o
   4   8   4     1217.26     1233.79    153.14 o
   6   8   4      447.26      440.13    177.35 o
  -5   9   4       21.01       -5.28     57.01 o
  -3   9   4     1380.71     1467.39    211.24 o
  -1   9   4     1220.25     1001.79    174.33 o
   1   9   4      908.70      937.55    210.55 o
   3   9   4     1546.99     1679.99    186.90 o
  -4  10   4      607.65      595.56    404.61 o
  -2  10   4      239.44      118.03    130.23 o
   0  10   4     1851.38     1830.76    257.21 o
   2  10   4      353.73      288.29    259.06 o
  -1  11   4       82.09       -6.50     58.03 o
  -2 -10   5       53.87       -8.23     49.69 o
   0 -10   5      117.80       64.46     73.59 o
  -5  -9   5       86.60       29.73     60.59 o
  -3  -9   5      402.09      -14.50    121.32 o
  -1  -9   5      184.55       11.04     83.56 o
   1  -9   5      230.21      210.99    108.29 o
   3  -9   5     1043.40     1367.75    236.78 o
  -6  -8   5      416.67      385.58     68.56 o
  -4  -8   5      255.26      180.55     66.99 o
  -2  -8   5      578.40      581.87    130.88 o
   0  -8   5      726.74      703.07    118.89 o
   2  -8   5      508.71      311.78    305.72 o
   4  -8   5      663.38      293.93    275.08 o
  -7  -7   5     1143.98     1303.46    101.54 o
  -5  -7   5     1818.65     1912.78     68.75 o
  -3  -7   5      473.16      427.10     36.01 o
  -1  -7   5     1334.64     1479.54    130.09 o
   1  -7   5     1248.20     1420.21    223.31 o
   3  -7   5      774.24        0.00    306.42 o
   5  -7   5       30.58        0.00    114.68 o
  -8  -6   5      873.99      862.57    111.25 o
  -6  -6   5     1405.17     1466.81     58.35 o
  -4  -6   5     2039.05     2118.81     74.64 o
  -2  -6   5     2304.56     2361.22     64.49 o
   0  -6   5     2657.63     3135.23    390.45 o
   2  -6   5     2249.35     2651.46    270.67 o
   4  -6   5      303.17        1.39    172.24 o
   6  -6   5     1103.88        0.00    278.10 o
  -7  -5   5     1027.94     1085.06    195.23 o
  -5  -5   5     1149.21     1137.34     53.20 o
  -3  -5   5      510.03      510.71     60.50 o
  -1  -5   5      948.33      808.63     57.13 o
   1  -5   5     1081.68     1145.82    199.64 o
   3  -5   5     1187.99     1158.98     70.80 o
   5  -5   5     1389.90     1390.57    208.46 o
   7  -5   5       16.33      -80.32    145.78 o
  -8  -4   5     1196.37     1170.68    745.16 o
  -6  -4   5     1172.81     1059.16     62.08 o
  -4  -4   5     5830.42     5620.60    230.87 o
  -2  -4   5     2272.52     2185.40    109.30 o
   0  -4   5     3535.16     3323.43    126.75 o
   2  -4   5     3969.09     3780.42    172.98 o
   4  -4   5     1468.47     1384.75    185.24 o
   6  -4   5     1233.41     1248.08    146.73 o
  -9  -3   5      794.84       17.92    132.07 o
  -7  -3   5     1817.23     1819.57    133.56 o
  -5  -3   5     1011.78      885.52     57.15 o
  -3  -3   5     2117.48     2269.97    124.58 o
  -1  -3   5     3075.46     3062.76    135.50 o
   1  -3   5     2419.60     2344.37    163.23 o
   3  -3   5     4822.70     4342.42    486.56 o
   5  -3   5     1918.85     1922.95    136.19 o
   7  -3   5      723.28      929.99    168.04 o
  -8  -2   5       70.85       98.77     92.40 o
  -6  -2   5     1378.60     1238.21    234.46 o
  -4  -2   5     5045.89     5117.60    195.70 o
  -2  -2   5     1428.03     1486.52    145.78 o
   0  -2   5      376.66      418.63     70.07 o
   2  -2   5     5557.56     5342.36    348.90 o
   4  -2   5     1871.70     1832.31    155.11 o
   6  -2   5      116.61       86.40     89.72 o
   8  -2   5      937.18     1082.38    175.39 o
  -9  -1   5     1334.05     1676.61    195.11 o
  -7  -1   5     3844.49     3900.35    270.67 o
  -5  -1   5     4489.60     4891.51    249.31 o
  -3  -1   5     2514.46     2723.89    144.83 o
  -1  -1   5     6077.50     6107.22    199.41 o
   1  -1   5     6170.77     6346.29    232.49 o
   3  -1   5     1457.48     1507.39    111.43 o
   5  -1   5      753.68      930.35    110.92 o
   7  -1   5     1640.51     1673.46    152.31 o
  -8   0   5      301.70      317.10    162.96 o
  -6   0   5      149.92      103.07    103.07 o
  -4   0   5      118.12      183.68     74.89 o
  -2   0   5      612.84      650.38    107.78 o
   0   0   5      298.13      463.44    129.67 o
   2   0   5        3.18       17.39     51.95 o
   4   0   5     1481.16     1348.48    116.37 o
   6   0   5      108.70       72.36     71.24 o
   8   0   5      452.29      123.24    206.60 o
  -9   1   5     1454.52     1756.36    183.47 o
  -7   1   5     3322.16     3244.80    266.49 o
  -5   1   5     4974.77     4700.53    458.24 o
  -3   1   5     2508.25     2547.69    145.81 o
  -1   1   5     5430.53     5443.52    224.24 o
   1   1   5     6634.20     6743.39    213.80 o
   3   1   5     1289.97     1376.58    110.65 o
   5   1   5      731.53      827.11    107.33 o
   7   1   5     1599.42     1777.05    156.73 o
  -8   2   5       91.72       94.71    137.89 o
  -6   2   5     1308.93     1108.41     78.16 o
  -4   2   5     4697.33     4507.13    262.31 o
  -2   2   5     1409.39     1413.19    108.76 o
   0   2   5      439.66      401.28    137.42 o
   2   2   5     5244.54     5351.49    189.73 o
   4   2   5     1736.31     1800.64    189.42 o
   6   2   5      176.58      218.20     79.89 o
   8   2   5      884.24      745.87    222.74 o
  -9   3   5      660.11      569.20    175.49 o
  -7   3   5     1834.05     1976.87    240.96 o
  -5   3   5      923.11      908.41     74.19 o
  -3   3   5     2251.62     2346.35    127.67 o
  -1   3   5     2899.83     2845.38    163.34 o
   1   3   5     2120.45     1887.17    127.44 o
   3   3   5     5206.19     5552.58    185.95 o
   5   3   5     1705.45     1773.94    163.42 o
   7   3   5      624.62      603.15    118.43 o
  -8   4   5     1264.19     1205.71    233.99 o
  -6   4   5     1163.70     1103.54    180.83 o
  -4   4   5     5608.22     5652.92    228.12 o
  -2   4   5     2366.60     2461.71    169.65 o
   0   4   5     3602.89     3554.99    109.91 o
   2   4   5     3803.35     3614.35    247.22 o
   4   4   5     1424.94     1489.24    106.09 o
   6   4   5     1256.79     1281.37    122.57 o
  -5   5   5     1238.37     1134.06    102.23 o
  -3   5   5      502.46      519.11     85.62 o
  -1   5   5      895.21      893.42    109.75 o
   1   5   5     1202.82     1198.53     78.08 o
   3   5   5     1095.47     1003.00     87.98 o
   5   5   5     1442.93     1661.22    178.28 o
   7   5   5       24.15       61.74     60.41 o
  -8   6   5      819.66      830.58    231.21 o
  -6   6   5     1418.01     1313.39    119.75 o
  -4   6   5     2304.12     2227.83    182.03 o
  -2   6   5     2174.87     2087.03    149.03 o
   0   6   5     2685.81     2886.12    255.81 o
   2   6   5     2444.17     2301.30     78.96 o
   4   6   5      275.27      313.47    124.45 o
   6   6   5     1119.53     1405.35    227.49 o
  -7   7   5     1191.50     1200.14    245.60 o
  -5   7   5     1754.82     2056.67    223.38 o
  -3   7   5      506.31      534.34    114.31 o
  -1   7   5     1408.80     1377.46    135.67 o
   1   7   5     1168.28     1219.17    144.11 o
   3   7   5      836.88      887.91    133.77 o
   5   7   5       24.75       15.32     93.32 o
  -6   8   5      458.14       -1.67    141.67 o
  -4   8   5      319.23      -11.27     80.87 o
  -2   8   5      624.34      646.27    118.11 o
   0   8   5      671.88      744.81    136.73 o
   2   8   5      600.06      543.85    132.09 o
   4   8   5      726.05      846.86    139.52 o
  -5   9   5      113.86       -3.91     59.40 o
  -3   9   5      370.45      251.11    224.71 o
  -1   9   5      148.75       79.72     82.64 o
   1   9   5      288.88      168.67    145.55 o
   3   9   5      962.61     1062.11    161.02 o
  -2  10   5       56.06       46.30     68.21 o
   0  10   5      128.57      100.30    121.18 o
  -1  -9   6      179.00      143.00    157.39 o
  -4  -8   6      164.05      155.93     73.82 o
  -2  -8   6      839.35      882.91    123.15 o
   0  -8   6       19.63       11.59     70.74 o
   2  -8   6      898.62      680.49    504.90 o
  -5  -7   6      435.32      355.57     65.05 o
  -3  -7   6      841.90     1000.55    146.25 o
  -1  -7   6      759.82      837.30    133.14 o
   1  -7   6      329.37        0.00    184.32 o
   3  -7   6      319.53        0.00    287.38 o
  -6  -6   6       31.67       36.50     43.13 o
  -4  -6   6      278.78      198.00     59.64 o
  -2  -6   6      344.67      298.70     83.80 o
   0  -6   6      325.68      192.58    129.07 o
   2  -6   6      224.32        0.00    170.85 o
   4  -6   6      243.40        0.00    177.82 o
  -7  -5   6      203.73        1.14     80.26 o
  -5  -5   6     2085.91     2017.38    115.36 o
  -3  -5   6     2711.88     2628.28    232.83 o
  -1  -5   6     1147.69     1192.84    117.00 o
   1  -5   6     1229.08     1150.77    179.21 o
   3  -5   6     1085.50      869.52     96.80 o
   5  -5   6     1130.32      972.97    238.40 o
  -8  -4   6       63.07      -13.49     56.03 o
  -6  -4   6     1872.31     1995.94    116.19 o
  -4  -4   6      261.95      369.54     84.92 o
  -2  -4   6       83.63       22.90     62.22 o
   0  -4   6     1212.09     1213.78    213.57 o
   2  -4   6      937.25      689.25    188.03 o
   4  -4   6       81.36      125.59     79.89 o
   6  -4   6       61.82       69.42     59.92 o
  -7  -3   6      884.60      -12.07    125.82 o
  -5  -3   6      838.65      826.37    117.43 o
  -3  -3   6     2953.69     3060.16    157.07 o
  -1  -3   6      999.44     1061.49     99.16 o
   1  -3   6      297.71      302.58     76.42 o
   3  -3   6     3009.34     2813.95    434.79 o
   5  -3   6     1315.33     1158.71    160.02 o
  -8  -2   6     2031.06     2119.37    166.07 o
  -6  -2   6      374.00      336.02     38.23 o
  -4  -2   6     2899.07     2925.34    196.49 o
  -2  -2   6     3076.80     3158.26    155.27 o
   0  -2   6     1733.14     1645.00    118.15 o
   2  -2   6     1840.01     1795.87    187.57 o
   4  -2   6     2092.73     2180.86    189.66 o
   6  -2   6      936.09      849.24    126.70 o
  -9  -1   6       63.96      -19.96    114.21 o
  -7  -1   6     1118.14     1019.08    198.71 o
  -5  -1   6     3244.73     3379.64    262.25 o
  -3  -1   6      494.75      457.25     95.15 o
  -1  -1   6      687.17      668.80    147.63 o
   1  -1   6     3894.80     3894.63    195.38 o
   3  -1   6      777.31      835.04    105.52 o
   5  -1   6      413.20      366.03    111.02 o
  -8   0   6     2368.37     2251.26    271.13 o
  -6   0   6     1331.99     1081.71    239.33 o
  -4   0   6     2520.94     2382.86    155.77 o
  -2   0   6    10303.95    11129.65    353.46 o
   0   0   6     1672.14     1726.56    120.37 o
   2   0   6     1521.24     1441.66    141.09 o
   4   0   6     4944.83     4990.24    212.46 o
   6   0   6     1517.65     1784.51    160.95 o
  -9   1   6       40.20      -43.18    127.67 o
  -7   1   6     1238.15     1097.08    223.78 o
  -5   1   6     3133.51     2939.10    230.74 o
  -3   1   6      639.86      702.61    111.44 o
  -1   1   6      689.47      765.42    148.39 o
   1   1   6     3854.56     4101.78    176.42 o
   3   1   6      904.00      912.81    128.60 o
   5   1   6      334.46      360.36    116.02 o
  -8   2   6     2147.01     2332.50    446.63 o
  -6   2   6      424.73      257.09    160.41 o
  -4   2   6     2965.20     2907.83    221.14 o
  -2   2   6     3235.25     3258.42    160.18 o
   0   2   6     1714.49     1517.99    137.36 o
   2   2   6     2037.94     2056.71    157.39 o
   4   2   6     2196.16     2282.57    148.59 o
   6   2   6      866.38      975.49    136.50 o
  -7   3   6      779.42       -5.57    166.67 o
  -5   3   6     1052.30     1027.94    115.97 o
  -3   3   6     2797.45     2803.16    123.74 o
  -1   3   6     1136.28     1317.70    157.39 o
   1   3   6      389.71      434.62     71.54 o
   3   3   6     2782.53     2966.21    297.60 o
   5   3   6     1525.73     1525.42    132.41 o
  -8   4   6       81.10      -34.82    186.64 o
  -6   4   6     1896.11     1666.09    139.51 o
  -4   4   6      348.01      422.64     84.07 o
  -2   4   6       59.59        1.83     32.62 o
   0   4   6     1275.37     1046.42    292.49 o
   2   4   6     1002.60     1016.27     86.99 o
   4   4   6       99.83      101.23     60.93 o
   6   4   6       64.25      -10.50     68.09 o
  -7   5   6      264.37      287.11     86.67 o
  -5   5   6     1791.33     1724.51    128.98 o
  -3   5   6     2942.19     3116.49    206.65 o
  -1   5   6     1132.83     1127.88    163.89 o
   1   5   6      994.00      961.82     69.52 o
   3   5   6     1233.69     1033.95     86.93 o
   5   5   6     1065.17     1089.94    139.78 o
  -6   6   6       31.02       40.28     61.12 o
  -4   6   6      259.81      292.03     92.15 o
  -2   6   6      303.50      160.64    172.24 o
   0   6   6      307.21      368.29     97.41 o
   2   6   6      226.89      272.38    103.23 o
   4   6   6      209.56      203.40    126.21 o
  -5   7   6      484.38      248.88    289.24 o
  -3   7   6      740.15      886.36    196.39 o
  -1   7   6      741.31      659.15    154.41 o
   1   7   6      348.79      352.01    111.89 o
   3   7   6      260.87      203.63    113.26 o
  -4   8   6      159.11       41.95     90.69 o
  -2   8   6      838.93      812.74    137.84 o
   0   8   6       19.29       29.06     71.28 o
   2   8   6      863.45     1085.94    156.86 o
  -1   9   6      154.61      205.67    243.74 o
  -3  -7   7      456.68      351.25     90.42 o
  -1  -7   7     1127.54     1389.57    266.03 o
   1  -7   7      113.86       78.93    185.71 o
  -4  -6   7      516.85      452.81     53.37 o
  -2  -6   7     1693.61     1986.16    274.85 o
   0  -6   7      515.67      520.45    223.31 o
   2  -6   7      798.74      810.62    255.81 o
  -5  -5   7      568.42      449.51    122.10 o
  -3  -5   7      532.02      202.30    258.14 o
  -1  -5   7      369.60      269.07     65.77 o
   1  -5   7      671.79      521.10    104.48 o
   3  -5   7      141.46       46.43    191.28 o
  -6  -4   7     1189.19     1146.56    139.73 o
  -4  -4   7     1434.13     1398.45    164.76 o
  -2  -4   7      789.15      830.73     97.75 o
   0  -4   7     2606.47     2486.36    343.10 o
   2  -4   7      423.04      425.61     81.72 o
   4  -4   7     1017.15      774.99    232.37 o
  -7  -3   7      530.17      -20.89     86.82 o
  -5  -3   7     1195.19     1131.66    132.74 o
  -3  -3   7     1122.64     1129.16    121.77 o
  -1  -3   7      523.24      494.23     87.53 o
   1  -3   7      821.33      893.10    102.31 o
   3  -3   7      843.09      335.70    470.31 o
  -6  -2   7     1133.32     1282.93    145.53 o
  -4  -2   7       28.92       94.82     73.05 o
  -2  -2   7     1746.73     1773.85    141.98 o
   0  -2   7     1735.40     1545.29    195.77 o
   2  -2   7      463.28      414.72    136.26 o
   4  -2   7      145.38      112.14     80.85 o
  -7  -1   7      869.41       21.36    174.10 o
  -5  -1   7      773.00      958.53    126.58 o
  -3  -1   7     2585.97     2679.27    196.98 o
  -1  -1   7     2439.64     2352.42    184.29 o
   1  -1   7      478.90      607.26    123.03 o
   3  -1   7     1623.14     1407.01    150.94 o
   5  -1   7     1414.73     1301.63    149.90 o
  -6   0   7        3.57      -16.25    155.07 o
  -4   0   7      888.34      878.31    127.79 o
  -2   0   7       67.45       44.56     66.88 o
   0   0   7      561.33      608.79    119.09 o
   2   0   7      363.39      381.99     92.24 o
   4   0   7       31.01       -9.24     53.67 o
  -7   1   7      936.31       25.53    126.75 o
  -5   1   7      810.55      659.21    354.21 o
  -3   1   7     2257.05     2297.01    161.37 o
  -1   1   7     2715.77     2903.46    273.46 o
   1   1   7      442.62      427.19    101.33 o
   3   1   7     1414.65     1338.57    131.54 o
   5   1   7     1537.89     1573.88    155.07 o
  -6   2   7     1075.83      936.41    159.71 o
  -4   2   7       67.83       54.30     47.25 o
  -2   2   7     1666.40     1859.39    143.29 o
   0   2   7     1568.13     1527.73    127.52 o
   2   2   7      486.75      481.45    154.14 o
   4   2   7      143.73      148.51     79.21 o
  -7   3   7      592.37       13.93    118.85 o
  -5   3   7     1036.15      935.17     94.62 o
  -3   3   7     1135.58     1285.42     94.89 o
  -1   3   7      510.86      411.95    284.13 o
   1   3   7      838.33      817.78    206.14 o
   3   3   7      779.76      826.90    101.10 o
  -6   4   7     1123.76      967.68    308.97 o
  -4   4   7     1504.89     1369.82    746.55 o
  -2   4   7      777.15      722.07    227.37 o
   0   4   7     2496.81     2405.48    168.06 o
   2   4   7      455.25      490.73     79.00 o
   4   4   7     1043.13     1127.97    146.58 o
  -5   5   7      611.57      645.09     98.00 o
  -3   5   7      476.80      251.25    292.96 o
  -1   5   7      414.29      385.16     60.51 o
   1   5   7      676.06      713.75    155.40 o
   3   5   7      124.97      235.39    162.50 o
  -4   6   7      463.22      151.19    280.42 o
  -2   6   7     1731.30     1734.39    188.29 o
   0   6   7      634.57      669.24    138.21 o
   2   6   7      733.40      714.90    167.60 o
  -3   7   7      491.11      207.37    279.96 o
  -1   7   7     1089.43     1105.72    162.79 o
   1   7   7      133.97      123.98    108.81 o
  -1  -5   8      645.51      757.23    210.32 o
  -4  -4   8        3.76      -23.49     80.19 o
  -2  -4   8     1350.32     1321.59    125.99 o
   0  -4   8      230.16      150.18     77.61 o
  -3  -3   8      200.40      194.66     98.19 o
  -1  -3   8      235.86       96.08    117.93 o
   1  -3   8      876.07      931.98    155.99 o
  -4  -2   8     1201.80     1184.69    147.86 o
  -2  -2   8      122.58      150.23     98.56 o
   0  -2   8     1731.86     1911.17    193.40 o
   2  -2   8      463.59      278.62    261.85 o
  -5  -1   8       35.58      130.59     92.70 o
  -3  -1   8     1051.49     1131.46    144.38 o
  -1  -1   8     1284.69     1473.94    171.25 o
   1  -1   8       76.53       10.20    126.82 o
   3  -1   8      266.45      132.87    128.37 o
  -4   0   8     1178.69     1215.17    150.99 o
  -2   0   8      900.81      905.93    132.78 o
   0   0   8      890.17      998.25    129.04 o
   2   0   8     2913.61     3073.76    222.15 o
  -5   1   8       24.64       -2.48     55.10 o
  -3   1   8     1139.29     1218.31    140.77 o
  -1   1   8     1224.92     1309.30    169.77 o
   1   1   8      115.74      104.03     81.48 o
   3   1   8      295.46      176.13    135.80 o
  -4   2   8     1237.08     1271.94    101.42 o
  -2   2   8      163.84      103.27    110.01 o
   0   2   8     1793.66     1838.22    166.91 o
   2   2   8      484.29      503.28     99.93 o
  -3   3   8      172.98      125.33    116.10 o
  -1   3   8      289.30      286.97    181.07 o
   1   3   8      839.51      976.77    173.17 o
  -4   4   8        0.07      -75.76     75.76 o
  -2   4   8     1365.08     1441.72    112.80 o
   0   4   8      283.97      275.72     68.16 o
  -1   5   8      535.23       18.11    209.85 o
 
